# Supplementary material for: Pulmonary Alveolar Stem Cell Senescence, Apoptosis, and Differentiation by p53-Dependent and -Independent Mechanisms in Telomerase-Deficient Mice
Source: Cells. 2021 Oct 26;10(11):2892. doi: 10.3390/cells10112892 (PMC8616483; doi:10.3390/cells10112892)
Supplement: Supplementary file 1 [file cells-10-02892-s001.zip]

Archive with 6 entries (5 files):
- cells-1383402 Suppl figures and table/
- cells-1383402 Suppl figures and table/cells-1383402 Suppl Figure S1 1025.ppt
- cells-1383402 Suppl figures and table/cells-1383402 Suppl Figure S1 1025.tif
- cells-1383402 Suppl figures and table/cells-1383402 Suppl Figure S2 1025.ppt
- cells-1383402 Suppl figures and table/cells-1383402 Suppl Figure S2 1025.tif
- cells-1383402 Suppl figures and table/cells-1383402 Suppl Table S1 1025.pdf
